# Supplementary material for: Deionococcus proteotlycius Genomic Library Exploration Enhances Oxidative Stress Resistance and Poly-3-hydroxybutyrate Production in Recombinant Escherichia coli
Source: Microorganisms. 2023 Aug 23;11(9):2135. doi: 10.3390/microorganisms11092135 (PMC10538107; doi:10.3390/microorganisms11092135)
Supplement: Supplementary file 1 [file microorganisms-11-02135-s001.zip]

Archive with 1 entries (1 files):
- microorganisms-2555713-supplementary.pdf
